# Supplementary material for: Genotyping for HLA risk alleles versus patch tests to diagnose anti-seizure medication induced cutaneous adverse drug reactions
Source: Front Pharmacol. 2022 Nov 21;13:1061419. doi: 10.3389/fphar.2022.1061419 (PMC9719985; doi:10.3389/fphar.2022.1061419)
Supplement: Supplementary file 1 [file Table1.XLSX]

## Sheet: CBZ
HLA-B*15:02 test - Carbamazepine									Patch test - Carbamazepine
SCAR	Study (year)	Population	Description	Sensitivity	Specificity				SCAR	Study (year)	Population	Description	Sensitivity	Specificity
SJS/TEN	Chung et al. (2004)	Han Chinese in Taiwan	44 cases + 101 tolerant controls	1	0.970297				SJS/TEN	Barbaud et al. (2012)	Multicentre study	5 cases + no controls	0	-
	Hsiao et al. (2013)	Han Chinese in Taiwan	194 cases (51 MPE, 23 DRESS, 112 SJS/TEN) + 152 tolerant controls	0.883929	0.927632					Wolkenstein et al.	French	7 cases + 20 tolerant controls	0.142857	1
	Genin et al. (2013)	Han Chinese in Taiwan	53 cases + 72 tolerant controls	0.773585	0.944444					Lin et al. (2013)	Taiwanese	16 SJS/TEN cases + 10 tolerant controls	0.625	1
	Lin et al. (2011)	Taiwanese	16 cases + 10 tolerant controls	0.8125	0.9				DRESS	Shiny et al. (2017)	Indian	8 SCAR cases (6 DRESS; 2 SJS/TEN) + no controls	0.833333	-
	Cheung et al. (2013)	Hong Kong Han Chinese	26 cases +135 tolerant controls	0.923077	0.881481					Santiago et al. (2010)	Portuguese	17 cases + 50 tolerant controls	0.764706	1
	Hung et al. (2006)	Han Chinese in Taiwan	91 cases (60 SJS/TEN; 13 DRESS; 18 MPE) + 144 tolerant controls	0.983333	0.958333					Barbaud et al. (2012)	Multicentre study	13 cases + no controls	0.846154	-
	Nguyen et al. (2015)	Vietnamese	38 cases (35 SJS/TEN; 3 DRESS) + 25 tolerant controls	0.914286	0.76					Lin et al. (2013)	Taiwanese	10 cases + 10 tolerant controls	0.7	1
	Huyen et al. (2020)	Vietnam (Kinh ethnicity)	13 cases + 25 tolerant controls	1	0.76					Ohtoshi et al. (2014)	Japanese	16 cases (9 DRESS) + no controls	0.888889	-
	Khor et al. (2014)	Indians in Malaysia	5 cases + 52 tolerant controls	0.4	0.961538				MPE	Lammintausta and Kortekangas-Savolainen (2005)	Finnish	37 cases + 5 tolerant controls	0.189189	1
										Troost et al. (1996)	Dutch	61 cases + 11 tolerant controls	0.196721	0.909091
	Locharernkul et al. (2008)	Thai	6 cases + 42 tolerant controls	1	0.809524					Jones et al. (1994)	Spanish	5 cases + 20 tolerant controls	0.8	1
	Tassaneeyakul et al. (2010)	Thai	42 cases+ 42 tolerant controls	0.880952	0.880952					Lee et al. (2003)	Korean	13 cases + 39 tolerant controls	0.615385	1
	Sukasem et al. (2018)	Thai	16 cases + 271 tolerant controls	0.75	0.95941					Osawa et al. (1990)	Japanese	6 cases	0.666667
	Kulkantrakorn et al. (2012)	Thai	34 cases + 40 controls	0.941176	0.825					Alanko (1993)	Finnish	7 cases + 20 tolerant controls	0.571429	1
	Aggarwal et al. (2014)	North Indian	9 cases + 37 tolerant controls	0.222222	1					Houwerzijl et al. (1977)	Dutch	7 cases + 18 tolerant controls	0.857143	1
	Devi (2018)	South Indian	4 cases + 11 controls	0.25	1					Motley and Reynolds (1989)	British	10 cases + 40 tolerant controls	0.3	1
	Venkatesan and Rajappa (2013)	South Indian	330 cases + 100 tolerant controls	0.964286	0.96					Romano et al. (2006)	Italian	6 cases + 34 controls (5 CBZ-tolerant)	0.666667	1
	Kim et al. (2011)	Korean	24 SCAR cases (7 SJS; 17 DRESS) + 50 tolerant controls	0.142857	1
	Ramírez et al. (2017)	Caucasian (Spanish)	2 cases + 23 tolerant controls	0.5	1
	Genin et al. (2013)	European	20 cases + 43 tolerant controls	0	1
	Then et al. (2011)	Malay	6 cases + 8 tolerant controls	1	1
	Khor et al. (2017)	Malay	16 cases + 64 tolerant controls	0.875	0.875
	Khor et al. (2017)	Chinese in Malaysia	6 cases + 106 tolerant controls	0.666667	0.877358
	Khor et al. (2017)	Indian in Malaysia	6 cases + 57 tolerant controls	0.333333	0.964912
	Yuliwulandari et al. (2017)	Indonesian	12 cases +17 tolerant controls	0.666667	0.764706
DRESS	Kim et al. (2011)	Korean	17 cases + 50 tolerant controls	0	1
	Sukasem et al. (2018)	Thai	5 cases + 271 tolerant controls	0.2	0.95941
	Nguyen et al. (2015)	Vietnamese	38 SCAR cases (35 SJS/TEN; 3DRESS) + 25 tolerant controls	0.666667	0.76
	Ramírez et al. (2017)	Caucasian (Spanish)	4 cases + 23 tolerant controls	0	1
	Genin et al. (2013)	European (German/French)	10 cases + 43 tolerant controls	0	1
	Lin et al. (2013)	Taiwanese	10 cases + 10 tolerant controls	0	0.9
	Hsiao et al. (2013)	Han Chinese in Taiwan	194 cases (51 MPE, 23 DRESS, 112 SJS/TEN) + 152 tolerant controls	0	0.927632
	Genin et al. (2013)	Han Chinese in Taiwan	10 cases + 72 tolerant controls	0	0.944444
	Hung et al. (2006)	Han Chinese in Taiwan	91 cases (60SJS/TEN; 13DRESS; 18MPE) + 144 tolerant controls	0	0.958333
MPE	Locharernkul et al. (2008)	Thai	9 cases + 42 tolerant controls	0.222222	0.809524
	Sukasem et al. (2018)	Thai	17 cases + 271 tolerant controls	0.235294	0.95941
	Hsiao et al. (2013)	Han Chinese in Taiwan	194 cases (51 MPE, 23 DRESS, 112 SJS/TEN) + 152 tolerant controls	0.0784314	0.927632
	Hung et al. (2006)	Han Chinese in Taiwan	91 cases (60 SJS/TEN; 13 DRESS; 18 MPE) + 144 tolerant controls	0.0555556	0.958333
HLA-A*31:01 test - Carbamazepine
SCAR	Study (year)	Population	Description	Sensitivity	Specificity
SJS/TEN	Kim et al. (2011)	Korean	7 cases + 50 tolerant controls	0.428571	0.86
	Ramírez et al. (2017)	Caucasian (Spanish)	2 cases + 23 tolerant controls	0	1
	McCormack et al. (2011)	Northern European	12 cases + 257 tolerant controls	0.416667	0.961089
	Genin et al. (2013)	European (German/French)	20 cases + 257 tolerant controls	0.15	0.961
	Genin et al. (2013)	Han Chinese in Taiwan	53 cases + 72 tolerant controls	0.0188679	0.958333
	Hsiao et al. (2013)	Han Chinese in Taiwan	194 cases (51 MPE, 23 DRESS, 112SJS/TEN) + 152 tolerant controls	0.0178571	0.967105
	Hung et al. (2006)	Han Chinese in Taiwan	91 cases (60SJS/TEN;13DRESS; 18 MPE) + 144 tolerant controls	0.0166667	0.972222
	Ihtisham et al. (2019)	North Indian	35 cases (27 MPE; 6 SJS/TEN; 2 DRESS) + 70 tolerant controls	0	0.957143
	Khor et al. (2017)	Malay	16 cases + 64 tolerant controls	0	0.9375
	Khor et al. (2017)	Chinese in Malaysia	6 cases + 106 tolerant controls	0	0.971698
	Khor et al. (2017)	Indian in Malaysia	6 cases + 57 tolerant controls	0.5	0.912281
DRESS	Kim et al. (2011)	Korean	17 cases + 50 tolerant controls	0.588235	0.86
	McCormack et al. (2011)	Northern European	26 cases + 257 tolerant controls	0.346154	0.961089
	Genin et al. (2013)	European (German/French)	10 cases + 257 tolerant controls	0.7	0.961089
	Genin et al. (2013)	Han Chinese in Taiwan	10 cases + 72 tolerant controls	0.5	0.958333
	Ramírez et al. (2017)	Caucasian (Spanish)	4 cases + 23 tolerant controls	0.5	0.956522
	Hsiao et al. (2013)	Han Chinese in Taiwan	194 cases (51 MPE, 23 DRESS, 112 SJS/TEN) + 152 tolerant controls	0.304348	0.967105
	Hung et al. (2006)	Han Chinese in Taiwan	91 cases (60 SJS/TEN; 13 DRESS; 18 MPE) + 144 tolerant controls	0.153846	0.972222
	Ihtisham et al. (2019)	North Indian	34 cases (27 MPE; 6 SJS/TEN; 2 DRESS) + 70 tolerant controls	0	0.957143
MPE	McCormack et al. (2011)	Northern European	106 cases + 257 tolerant controls	0.216981	0.961089
	Hsiao et al. (2013)	Han Chinese in Taiwan	194 cases (51 MPE, 23 DRESS, 112 SJS/TEN) + 152 tolerant controls	0.137255	0.967105
	Hung et al. (2006)	Han Chinese in Taiwan	91 cases (60 SJS/TEN; 13 DRESS; 18 MPE) + 144 tolerant controls	0.333333	0.972222
	Ihtisham et al. (2019)	North Indian	35 cases (27 MPE; 6 SJS/TEN; 2 DRESS) + 70 tolerant controls	0.222222	0.957143
HLA-B*15:11 test - Carbamazepine
SCAR	Study (year)	Population	Description	Sensitivity	Specificity
SJS/TEN	Kim et al. (2011)	Korean	7 cases + 50 tolerant controls	0.428571	0.96
	Kaniwa et al. (2010)	Japanese	12 cases + general population control (Tanaka et al.)	0.25	0.99
DRESS	Kim et al. (2011)	Korean	17 cases + 50 tolerant controls	0	0.96
MPE

## Sheet: PHT
HLA-B*15:02 test - Phenytoin									Patch test - Phenytoin
SCAR	Study (year)	Population	Description	Sensitivity	Specificity				SCAR	Study (year)	Population	Description	Sensitivity	Specificity
SJS/TEN	Chang et al. (2016)	Malay	13 cases + 32 tolerant controls	0.615385	0.78125				SJS/TEN	Shiny et al. (2017)	Indian	14 SCAR cases (10 DRESS; 4 SJS/TEN) + no controls	0	-
	Locharernkul et al. (2008)	Thai	4 cases + 45 tolerant controls	1	0.822222				DRESS	Santiago et al. (2010)	Portuguese	7 cases + 50 tolerant controls	0.142857	1
	Ramírez et al. (2017)	Caucasian (Spanish)	9 cases + 28 tolerant controls	0	1					Shiny et al. (2017)	Indian	14 SCAR cases (10 DRESS; 4 SJS/TEN) + no controls	0.7	-
	Aggarwal et al. (2014)	North Indian	8 cases + 13 tolerant controls	0	1				MPE	Lammintausta and Kortekangas-Savolainen (2005)	Finnish	6 cases + 5 tolerant controls	0.333333	1
	Devi (2018)	South Indian	8 cases + 11 controls	0	1
	Su et al. (2018)	Taiwanese	128 cases (65 SJS/TEN; 63 DRESS) + 376 tolerant controls	0.307692	0.949468
	Cheung et al. (2013)	Hong Kong Han Chinese	15 cases +75 tolerant controls	0.466667	0.8
	Hung et al. (2010)	Han Chinese	26 cases + 113 tolerant controls	0.307692
	Tassaneeyakul et al. (2016)	Thai	60 cases (39 SJS/TEN; 21 DRESS) + 92 tolerant controls	0.128	0.859
DRESS	Su et al. (2018)	Taiwanese	128 cases (65 SJS/TEN; 63 DRESS) + 376 tolerant controls	0.126984	0.949468
	Ramírez et al. (2017)	Caucasian (Spanish)	5 cases + 28 tolerant controls	0	1
	Tassaneeyakul et al. (2016)	Thai	60 cases (39 SJS/TEN; 21 DRESS) + 92 tolerant controls	0.095	0.859
	Chang et al. (2016)	Malay	3 cases + 32 tolerant controls	0	0.78125
MPE	Locharernkul et al. (2008)	Thai	12 cases + 45 tolerant controls	0.25	0.822222
	Su et al. (2018)	Taiwanese	107 cases + 376 tolerant controls	0.11215	0.949468

## Sheet: OXC
HLA-B*15:02 test - Oxcarbazepine									Patch test - Oxcarbazepine
SCAR	Study (year)	Population	Description	Sensitivity	Specificity				SCAR	Study (year)	Population	Description	Sensitivity	Specificity
SJS/TEN	Chen et al. (2017)	Han Chinese in Taiwan	17 cases + 101 tolerant controls	0.705882	0.920792				SJS/TEN
	Chen et al. (2017)	Thai	3 cases + 99 tolerant controls	1	0.879				DRESS
DRESS	Chen et al. (2017)	Han Chinese in Taiwan	6 cases + 101 tolerant controls	0.166667	0.920792				MPE	Lammintausta and Kortekangas-Savolainen (2005)	Finnish	8 cases + 5 tolerant controls	0.125	1
MPE	Chen et al. (2017)	Han Chinese in Taiwan	21 cases + 101 tolerant controls	0.047619	0.920792					Troost et al. (1996)	Dutch	59 cases + 11 tolerant controls	0.135593	1
	Hu et al. (2011)	Han Chinese	9 cases + 9 tolerant controls + 72 normal controls	0.444	0.889
	Moon et al. (2016)	Korean	40 cases + 70 tolerant controls	0	0.985714
	Lv et al. (2013)	Han Chinese	28 cases + 56 tolerant controls	0.0357143	0.910714
	He et al. (2012)	Han Chinese	28 cases + 70 tolerant controls	0.029	0.971

## Sheet: LTG
HLA-B*15:02 test - Lamotrigine									Patch test - Lamotrigine
SCAR	Study (year)	Population	Description	Sensitivity	Specificity				SCAR	Study (year)	Population	Description	Sensitivity	Specificity
SJS/TEN									SJS/TEN
DRESS	Kazeem et al. (2009)	Caucasian	10 cases + 43 tolerant controls	0	1				DRESS	Santiago et al. (2010)	Portuguese	5 cases + 50 tolerant controls	0.4	1
	Ramírez et al. (2017)	Caucasian (Spanish)	3 cases + 10 tolerant controls	0	1					Galindo et al. (2002)	Spanish	3 cases + no controls	0.333333	-
MPE	Fricke-Galindo et al. (2014)	Mexian Mestizo	14 cases + 28 tolerant controls	0	1				MPE	Lammintausta and Kortekangas-Savolainen (2005)	Finnish	5 cases + 5 tolerant controls	0	1
	Koomdee et al. (2017)	Thai	10 cases + 50 tolerant controls	0.5	0.88
